# Supplementary material for: Differences among domestic chicken breeds in tonic immobility responses as a measure of fearfulness
Source: PeerJ. 2023 Apr 4;11:e14703. doi: 10.7717/peerj.14703 (PMC10081456; doi:10.7717/peerj.14703)
Supplement: Supplemental Information 6 — All raw data of the study are provided for part A (naive chickens) as well as for part B (repeated testing of chickens). [file peerj-11-14703-s006.xlsx]

## Sheet: Subset A
individual_ID	Breed	Origin	sex	age_in_weeks	weight_in_g	Number_of_attempts	First_Leg_Movement_in_s	First_Head_Movement_in_s	total_duration_of_TI_in_s
AA756	Bantam Silkie	extern	female	104	489	1	102	101	102
AR597	Bantam Silkie	extern	female	52	563	2	78	77	79
BN295	Bantam Silkie	extern	female	52	472	1	35	34	95
BS457	Bantam Silkie	extern	female	52	495	1	252	191	272
U149	Bantam Silkie	extern	female	52	689	4	388		389
U158	Bantam Silkie	extern	female	52	569	2	600	600	600
U165	Bantam Silkie	extern	female	52	547	1	131	129	132
AZ165	Bergische Long Crower	extern	female	208	2931	1	37	28	39
EF708	Bergische Long Crower	extern	female	156	2223	1	600	600	600
EF715	Bergische Long Crower	extern	female	156	1830	1	475	474	476
EF716	Bergische Long Crower	extern	female	156	1867	1	600	600	600
GS865	Bergische Long Crower	extern	female	156	2042	5	172	171	173
U591	Bergische Long Crower	extern	female	52	1952	1	600	600	600
U601	Bergische Long Crower	extern	female	52	2050	1	113	113	433
U602	Bergische Long Crower	extern	female	52	1964	1	600	600	600
U603	Bergische Long Crower	extern	female	52	1809	1	207	203	420
AR175	Bergische Schlotterkämm	on-farm	female	52	1821	1	218	138	236
AR178	Bergische Schlotterkämm	on-farm	female	52	1874	1	44	33	63
AR180	Bergische Schlotterkämm	on-farm	female	52	2094	1	600	600	600
AS765	Bergische Schlotterkämm	on-farm	female	52	2144	1	209	74	228
AS773	Bergische Schlotterkämm	on-farm	female	52	1897	1	212	87	231
GA853	Bergische Schlotterkämm	on-farm	female	21	1085	1	90	489	600
GA854	Bergische Schlotterkämm	on-farm	female	21	1195	1	445	149	449
GA865	Bergische Schlotterkämm	on-farm	female	21	1225	1	240	578	600
GA867	Bergische Schlotterkämm	on-farm	female	21	1365	1	117	305	317
GA868	Bergische Schlotterkämm	on-farm	female	21	1595	1	245	245	247
GA869	Bergische Schlotterkämm	on-farm	female	21	1625	2	102	92	105
GA871	Bergische Schlotterkämm	on-farm	female	21	1350	1	103	192	194
GA872	Bergische Schlotterkämm	on-farm	female	25	1750	1	200	188	526
GA873	Bergische Schlotterkämm	on-farm	female	21	1385	1	238	95	240
GA874	Bergische Schlotterkämm	on-farm	female	21	1500	1	223	178	225
GA879	Bergische Schlotterkämm	on-farm	female	21	1790	1	184	183	185
GU844	Bergische Schlotterkämm	on-farm	female	25	1605	1	156	150	197
5709	Breda	extern	female	52	1730	1	325	326	327
8011	Breda	extern	female	104	2135	1	600	600	600
8016	Breda	extern	female	104	1617	1	21	4	23
8830	Breda	extern	female	52	1889	1	101	102	103
9540	Breda	extern	female	52	2245	1	157	157	159
13340	Breda	extern	female	52	1645	1	113	113	114
FK911	Breda	extern	female	52	1496	4	43	4	62
H6075	Breda	extern	female	52	1825	1	600	600	600
BW261	Cobb 500	extern	female	52	5353	1	600	600	600
BW262	Cobb 500	extern	female	52	5434	1	600	600	600
BW263	Cobb 500	extern	female	52	5797	1	299	289	304
BW264	Cobb 500	extern	female	52	5225	1	77	38	81
BW269	Cobb 500	extern	female	52	5754	1	370	369	372
AC34	Cochin	extern	female	52	2511	1	557	487	571
AC36	Cochin	extern	female	52	2541	1	93	76	98
AC39	Cochin	extern	female	52	2404	1	219	218	220
AL772	Cochin	extern	female	104	2670	2	157	92	228
AL774	Cochin	extern	female	104	3206	1	113	29	156
AL778	Cochin	extern	female	104	2745	1	1	1	143
F490	Cochin	extern	female	104	3561	1	570	570	572
F499	Cochin	extern	female	104	2829	1	75	55	77
K315	Cochin	extern	female	52	2716	1	101	113	404
K316	Cochin	extern	female	52	2678	1	25	12	70
K318	Cochin	extern	female	52	2490	1	160	161	178
K321	Cochin	extern	female	52	2505	1	139	52	158
FU972	East Frisian Gull	on-farm	female	52	1887	1	154	13	392
FU977	East Frisian Gull	on-farm	female	52	2028	2	148	309	327
FU979	East Frisian Gull	on-farm	female	52	1756	1	232	231	386
FU982	East Frisian Gull	on-farm	female	52	1794	4	95	213	233
FU990	East Frisian Gull	on-farm	female	52	1865	1	600	600	600
FU998	East Frisian Gull	on-farm	female	52	1965	1	372	43	567
FN503	German Creeper	on-farm	female	52		1	600	600	600
FN505	German Creeper	on-farm	female	52		1	600	600	600
FN510	German Creeper	on-farm	female	52		1	600	600	600
FN512	German Creeper	on-farm	female	52		1	600	600	600
GG71	German Creeper	on-farm	female	52	1527	1	529	366	586
GG72	German Creeper	on-farm	female	52	1573	1	310	63	439
GG75	German Creeper	on-farm	female	52	1612	1	182	120	200
GG77	German Creeper	on-farm	female	52	1845	1	600	600	600
GG78	German Creeper	on-farm	female	52	1782	1	600	600	600
GG79	German Creeper	on-farm	female	52	1566	1	600	600	600
GU759	German Empire Breed	on-farm	female	21	1835	1	87	92	145
GU769	German Empire Breed	on-farm	female	21	1643	2	86	60	88
GU771	German Empire Breed	on-farm	female	21	1605	3	230	230	231
GU772	German Empire Breed	on-farm	female	21	1730	2	229	152	229
GU773	German Empire Breed	on-farm	female	21	1525	3	228	167	229
GU803	German Empire Breed	on-farm	female	21	1265	3	273	234	274
GU806	German Empire Breed	on-farm	female	21	1565	1	104	146	146
GU817	German Empire Breed	on-farm	female	25	1960	1	145	145	145
GU823	German Empire Breed	on-farm	female	21	1630	3	165	165	165
GU826	German Empire Breed	on-farm	female	25	1550	1	115	115	115
BS369	Japanese bantam	extern	female	52	710	1	60	47	103
BS370	Japanese bantam	extern	female	52	705	1	136	66	297
BS947	Japanese bantam	extern	female	52	688	1	6	8	26
BS953	Japanese bantam	extern	female	52	681	2	141	142	205
BS954	Japanese bantam	extern	female	52	569	2	56	117	203
KG921	Japanese bantam	extern	female	104	585	1	58	58	77
KG923	Japanese bantam	extern	female	52	584	1	48	48	66
KG926	Japanese bantam	extern	female	52	655	1	600	600	600
KG931	Japanese bantam	extern	female	52	530	1	39	20	56
KG941	Japanese bantam	extern	female	52	576	3	59	60	78
KG942	Japanese bantam	extern	female	52	618	1	9	4	172
KG949	Japanese bantam	extern	female	52	648	1	600	600	600
KG959	Japanese bantam	extern	female	52	703	1	245	128	264
KG961	Japanese bantam	extern	female	52	654	1	274	79	292
KG962	Japanese bantam	extern	female	104	568	2	23	24	41
KG965	Japanese bantam	extern	female	104	664	1	600	600	600
DE605	Leghorn	extern	female	52	2730	1	57	5	76
DE616	Leghorn	extern	female	52	3050	1	28	9	46
DE632	Leghorn	extern	female	52	3020	2	600	600	600
DE657	Leghorn	extern	female	52	2450	7	24	12	44
DE659	Leghorn	extern	female	52	2400	1	7	41	562
DE697	Leghorn	extern	female	52	2670	1	373	11	391
Dunkelblau	Lohmann Brown	extern	female	21	1760	1	49	7	107
Dunkelgrün	Lohmann Brown	extern	female	21	1570	3	8	1	38
Gelb	Lohmann Brown	extern	female	21	1430	1	6	2	20
Hellblau	Lohmann Brown	extern	female	21	1420	1	171	6	172
Hellgrün	Lohmann Brown	extern	female	21	1640	1	6	4	24
Orange	Lohmann Brown	extern	female	21	1570	1	12	6	509
Pink	Lohmann Brown	extern	female	21	1450	1	6	2	44
Rot	Lohmann Brown	extern	female	21	1540	1	14	7	72
Schwarz	Lohmann Brown	extern	female	21	1690	1	430	9	432
Weiß	Lohmann Brown	extern	female	21	1640	1	12	7	13
1304	Lohmann Dual	extern	female	25	1420	1	86	59	86
1308	Lohmann Dual	extern	female	25	1535	2	223	59	393
1375	Lohmann Dual	extern	female	21	1845	1	130	59	395
1448	Lohmann Dual	extern	female	21	1406	1	139	138	140
1457	Lohmann Dual	extern	female	21	1625	1	275	75	558
1463	Lohmann Dual	extern	female	21	1495	1	600	600	600
1467	Lohmann Dual	extern	female	21	1505	1	217	117	235
Blau-Gelb	LSL	extern	female	52	1802	1	97	97	99
Dunkelblau	LSL	extern	female	21	1610	1	123	81	238
Dunkelgrün	LSL	extern	female	21	1530	1	22	6	44
Gelb	LSL	extern	female	52	1606	1	42	26	43
Gelb neu	LSL	extern	female	21	1390	1	489	39	489
Gelb-Weiß	LSL	extern	female	52	1767	3	57	55	57
Hellblau	LSL	extern	female	21	1490	1	69	9	97
Hellgrün	LSL	extern	female	21	1450	1	154	11	158
Orange	LSL	extern	female	21	1450	1	8	64	286
Pink	LSL	extern	female	21	1660	1	64	30	65
Rosa	LSL	extern	female	52	1930	4	166	54	168
Rosa-Grün	LSL	extern	female	52	1693	1	72	66	73
Rot	LSL	extern	female	21	1590	2	248	248	270
Schwarz-Rot	LSL	extern	female	52	1790	1	97	96	98
Violett	LSL	extern	female	21	1560	1	46	46	46
Weiß	LSL	extern	female	21	1670	1	21	16	97
CK593	Marans	extern	female	52	2410	1	56	55	73
CK598	Marans	extern	female	52	2160	3	95	87	112
CK599	Marans	extern	female	104	2110	1	600	600	600
FK904	Marans	extern	female	52	2182	1	600	600	600
FK906	Marans	extern	female	52	2115	1	44	13	63
BS459	Ohiki	extern	female	52	657	3	23	56	378
BS959	Ohiki	extern	female	52	575	3	105	78	330
EL772	Ohiki	extern	female	104		1	4	3	122
EL777	Ohiki	extern	female	52	538	2	137	137	138
EN617	Ohiki	extern	female	52	593	1	213	212	214
EN621	Ohiki	extern	female	52	676	1	283	183	284
EN627	Ohiki	extern	female	52	631	2	240	240	241
ET428	Ohiki	extern	female	52	661	2	79	78	80
FU848	Ohiki	extern	female	52	520	2	8	1	26
5668	Poland	extern	female	104	1523	1	600	600	600
5673	Poland	extern	female	104	1760	1	250	223	315
BZ85	Poland	extern	female	208	2237	1	600	600	600
CG556	Poland	extern	female	208	2012	3	580	579	581
EU955	Poland	extern	female	52	1641	2	402	402	404
EU956	Poland	extern	female	52	1611	1	136	132	138
EU977	Poland	extern	female	52	1433	12	18	18	20
FN517	Poland	extern	female	52	1610	1	600	600	600
FN519	Poland	extern	female	52	1360	1	600	600	600
FN561	Poland	extern	female	52	1370	1	271	271	292
FN572	Poland	extern	female	52	1450	1	204	6	270
GG74	Poland	extern	female	52	1255	1	298	12	476
GK233	Poland	extern	female	52	1382	1	90	118	282
DK137	Rosecomb bantam	extern	female	312	544	1	115	53	125
DK139	Rosecomb bantam	extern	female	312	497	1	98	65	99
DL622	Rosecomb bantam	extern	female	104	534	4	54	54	55
DT978	Rosecomb bantam	extern	female	104	493	1	258	54	259
DT979	Rosecomb bantam	extern	female	104	535	2	94	50	95
FT869	Rosecomb bantam	extern	female	208	500	4	82	82	84
AX328	Yokohama	extern	female	52	1635	1	518	497	519
CG763	Yokohama	extern	female	208	1702	1	561	512	562
CG765	Yokohama	extern	female	208	1759	1	249	152	250
CY349	Yokohama	extern	female	52	1164	1	468	467	468
FL581	Yokohama	extern	female	260	1784	1	13	13	14
FL588	Yokohama	extern	female	260	1927	1	135	135	136

## Sheet: Subset B
Repetition	individual_ID	breed	age_in_weeks	weight_in_g	Number_of_attempts	First_Leg_Movement_in_s	First_Head_Movement_in_s	total_duration_of_TI
1	AA756	Bantam Silkie	104	489	1	102	101	102
1	AR597	Bantam Silkie	52	563	2	78	77	79
1	BN295	Bantam Silkie	52	472	1	35	34	95
1	BS457	Bantam Silkie	52	495	1	252	191	272
1	U149	Bantam Silkie	52	689	4	388		389
1	U158	Bantam Silkie	52	569	2	600	600	600
1	U165	Bantam Silkie	52	547	1	131	129	132
1	AZ165	Bergische Long Crower	208	2931	1	37	28	39
1	EF708	Bergische Long Crower	156	2223	1	600	600	600
1	EF715	Bergische Long Crower	156	1830	1	475	474	476
1	EF716	Bergische Long Crower	156	1867	1	600	600	600
1	GS865	Bergische Long Crower	156	2042	5	172	171	173
1	U591	Bergische Long Crower	52	1952	1	600	600	600
1	U601	Bergische Long Crower	52	2050	1	113	113	433
1	U602	Bergische Long Crower	52	1964	1	600	600	600
1	U603	Bergische Long Crower	52	1809	1	207	203	420
1	AR175	Bergische Schlotterkämme	52	1821	1	218	138	236
1	AR178	Bergische Schlotterkämme	52	1874	1	44	33	63
1	AR180	Bergische Schlotterkämme	52	2094	1	600	600	600
1	AS765	Bergische Schlotterkämme	52	2144	1	209	74	228
1	AS773	Bergische Schlotterkämme	52	1897	1	212	87	231
1	5709	Breda	52	1730	1	325	326	327
1	8011	Breda	104	2135	1	600	600	600
1	8830	Breda	52	1889	1	101	102	103
1	13340	Breda	52	1645	1	113	113	114
1	FK911	Breda	52	1496	4	43	4	62
1	H6075	Breda	52	1825	1	600	600	600
1	BW261	Cobb 500	52	5353	1	600	600	600
1	BW262	Cobb 500	52	5434	1	600	600	600
1	BW263	Cobb 500	52	5797	1	299	289	304
1	BW264	Cobb 500	52	5225	1	77	38	81
1	BW269	Cobb 500	52	5754	1	370	369	372
1	AC34	Cochin	52	2511	1	557	487	571
1	AC36	Cochin	52	2541	1	93	76	98
1	AC39	Cochin	52	2404	1	219	218	220
1	AL772	Cochin	104	2670	2	157	92	228
1	AL774	Cochin	104	3206	1	113	29	156
1	AL778	Cochin	104	2745	1	1	1	143
1	F499	Cochin	104	2829	1	75	55	77
1	K315	Cochin	52	2716	1	101	113	404
1	K316	Cochin	52	2678	1	25	12	70
1	K318	Cochin	52	2490	1	160	161	178
1	K321	Cochin	52	2505	1	139	52	158
1	FU972	East Frisian Gull	52	1887	1	154	13	392
1	FU977	East Frisian Gull	52	2028	2	148	309	327
1	FU979	East Frisian Gull	52	1756	1	232	231	386
1	FU982	East Frisian Gull	52	1794	4	95	213	233
1	FU990	East Frisian Gull	52	1865	1	600	600	600
1	FU998	East Frisian Gull	52	1965	1	372	43	567
1	FN503	German Creeper	52	1570	1	600	600	600
1	FN505	German Creeper	52	1677	1	600	600	600
1	FN510	German Creeper	52	1731	1	600	600	600
1	FN512	German Creeper	52	1654	1	600	600	600
1	GG71	German Creeper	52	1527	1	529	366	586
1	GG72	German Creeper	52	1573	1	310	63	439
1	GG75	German Creeper	52	1612	1	182	120	200
1	GG77	German Creeper	52	1845	1	600	600	600
1	GG78	German Creeper	52	1782	1	600	600	600
1	GG79	German Creeper	52	1566	1	600	600	600
1	BS369	Japanese bantam	52	710	1	60	47	103
1	BS370	Japanese bantam	52	705	1	136	66	297
1	BS947	Japanese bantam	52	688	1	6	8	26
1	BS953	Japanese bantam	52	681	2	141	142	205
1	BS954	Japanese bantam	52	569	2	56	117	203
1	KG921	Japanese bantam	104	585	1	58	58	77
1	KG923	Japanese bantam	52	584	1	48	48	66
1	KG926	Japanese bantam	52	655	1	600	600	600
1	KG931	Japanese bantam	52	530	1	39	20	56
1	KG942	Japanese bantam	52	618	1	9	4	172
1	KG949	Japanese bantam	52	648	1	600	600	600
1	KG959	Japanese bantam	52	703	1	245	128	264
1	KG961	Japanese bantam	52	654	1	274	79	292
1	KG965	Japanese bantam	104	664	1	600	600	600
1	DE605	Leghorn	52	2730	1	57	5	76
1	DE616	Leghorn	52	3050	1	28	9	46
1	DE632	Leghorn	52	3020	2	600	600	600
1	DE657	Leghorn	52	2450	7	24	12	44
1	DE659	Leghorn	52	2400	1	7	41	562
1	DE697	Leghorn	52	2670	1	373	11	391
1	Blau-Gelb	LSL	52	1802	1	97	97	99
1	Gelb	LSL	52	1606	1	42	26	43
1	Gelb-Weiß	LSL	52	1767	3	57	55	57
1	Rosa	LSL	52	1930	4	166	54	168
1	Rosa-Grün	LSL	52	1693	1	72	66	73
1	Schwarz-Rot	LSL	52	1790	1	97	96	98
1	CK593	Marans	52	2410	1	56	55	73
1	CK598	Marans	52	2160	3	95	87	112
1	CK599	Marans	104	2110	1	600	600	600
1	FK904	Marans	52	2182	1	600	600	600
1	FK906	Marans	52	2115	1	44	13	63
1	BS459	Ohiki	52	657	3	23	56	378
1	BS959	Ohiki	52	575	3	105	78	330
1	EL772	Ohiki	104	606	1	4	3	122
1	EL777	Ohiki	52	538	2	137	137	138
1	EN617	Ohiki	52	593	1	213	212	214
1	EN621	Ohiki	52	676	1	283	183	284
1	EN627	Ohiki	52	631	2	240	240	241
1	ET428	Ohiki	52	661	2	79	78	80
1	FU848	Ohiki	52	520	2	8	1	26
1	5668	Poland	104	1523	1	600	600	600
1	5673	Poland	104	1760	1	250	223	315
1	BZ85	Poland	208	2237	1	600	600	600
1	CG556	Poland	208	2012	3	580	579	581
1	EU955	Poland	52	1641	2	402	402	404
1	EU956	Poland	52	1611	1	136	132	138
1	EU977	Poland	52	1433	12	18	18	20
1	FN517	Poland	52	1610	1	600	600	600
1	FN519	Poland	52	1360	1	600	600	600
1	FN561	Poland	52	1370	1	271	271	292
1	FN572	Poland	52	1450	1	204	6	270
1	GG74	Poland	52	1255	1	298	12	476
1	GK233	Poland	52	1382	1	90	118	282
1	AX328	Yokohama	52	1635	1	518	497	519
1	CG763	Yokohama	208	1702	1	561	512	562
1	CG765	Yokohama	208	1759	1	249	152	250
1	CY349	Yokohama	52	1164	1	468	467	468
1	FL581	Yokohama	260	1784	1	13	13	14
2	AA756	Bantam Silkie	104	489	2	102	102	102
2	AR597	Bantam Silkie	52	563	3	85	85	86
2	BN295	Bantam Silkie	52	472	1	600	600	600
2	BS457	Bantam Silkie	52	495	1	82	49	100
2	U149	Bantam Silkie	52	689	1	138		139
2	U158	Bantam Silkie	52	569	1	243	242	243
2	U165	Bantam Silkie	52	547	1	233		234
2	AZ165	Bergische Long Crower	208	2931	1	480		482
2	EF708	Bergische Long Crower	156	2223	1	600	600	600
2	EF715	Bergische Long Crower	156	1830	1	400	400	401
2	EF716	Bergische Long Crower	156	1867	1	600	600	600
2	GS865	Bergische Long Crower	156	2042	3	117		119
2	U591	Bergische Long Crower	52	1952	2	55	54	75
2	U601	Bergische Long Crower	52	2050	1	600	600	600
2	U602	Bergische Long Crower	52	1964	1	600	600	600
2	U603	Bergische Long Crower	52	1809	1	95	14	112
2	AR175	Bergische Schlotterkämme	52	1821	1	271	52	288
2	AR178	Bergische Schlotterkämme	52	1874	1	143	35	161
2	AR180	Bergische Schlotterkämme	52	2094	1	264	68	283
2	AS765	Bergische Schlotterkämme	52	2144	1	167	167	186
2	AS773	Bergische Schlotterkämme	52	1897	1	470	445	491
2	5709	Breda	52	1730	1	554	555	556
2	8011	Breda	104	2135	1	565	565	566
2	8830	Breda	52	1889	1	511	511	512
2	13340	Breda	52	1645	1	238	236	239
2	FK911	Breda	52	1496	1	10	4	29
2	H6075	Breda	52	1825	2	21	5	39
2	BW261	Cobb 500	52	5353	1	432	432	435
2	BW262	Cobb 500	52	5434	1	600	600	600
2	BW263	Cobb 500	52	5797	1	600	600	600
2	BW264	Cobb 500	52	5225	1	225	263	265
2	BW269	Cobb 500	52	5754	1	600	600	600
2	AC34	Cochin	52	2511	2	520		522
2	AC36	Cochin	52	2541	5	185		187
2	AC39	Cochin	52	2404	1	125	117	127
2	AL772	Cochin	104	2670	1	58	60	78
2	AL774	Cochin	104	3206	1	85	57	102
2	AL778	Cochin	104	2745	1	8	9	35
2	F499	Cochin	104	2829	1	115	115	117
2	K315	Cochin	52	2716	1	129	129	148
2	K316	Cochin	52	2678	1	21	59	249
2	K318	Cochin	52	2490	1	600	600	600
2	K321	Cochin	52	2505	1	600	600	600
2	FU972	East Frisian Gull	52	1887	1	142	174	193
2	FU977	East Frisian Gull	52	2028	1	159	299	319
2	FU979	East Frisian Gull	52	1756	1	145	354	511
2	FU982	East Frisian Gull	52	1794	1	166	165	186
2	FU990	East Frisian Gull	52	1865	1	482	21	501
2	FU998	East Frisian Gull	52	1965	1	449	38	467
2	FN503	German Creeper	52	1570	1	600	600	600
2	FN505	German Creeper	52	1677	1			484
2	FN510	German Creeper	52	1731	1			146
2	FN512	German Creeper	52	1654	1	600	600	600
2	GG71	German Creeper	52	1527	1	530	335	556
2	GG72	German Creeper	52	1573	1	600	600	600
2	GG75	German Creeper	52	1612	1	600	600	600
2	GG77	German Creeper	52	1845	1	600	600	600
2	GG78	German Creeper	52	1782	1	195	195	214
2	GG79	German Creeper	52	1566	1	123	125	144
2	BS369	Japanese bantam	52	710	1	67	16	84
2	BS370	Japanese bantam	52	705	1	17	75	359
2	BS947	Japanese bantam	52	688	6	61	27	81
2	BS953	Japanese bantam	52	681	2	26	52	319
2	BS954	Japanese bantam	52	569	1	70	105	154
2	KG921	Japanese bantam	104	582	3	9	6	26
2	KG923	Japanese bantam	52	584	1	34	17	53
2	KG926	Japanese bantam	52	655	1	13	42	285
2	KG931	Japanese bantam	52	530	1	94	31	130
2	KG942	Japanese bantam	52	618	1	63	25	100
2	KG949	Japanese bantam	52	648	1	600	600	600
2	KG959	Japanese bantam	52	703	1	36	121	139
2	KG961	Japanese bantam	52	654	1	22	25	78
2	KG965	Japanese bantam	104	664	1	165	49	192
2	DE605	Leghorn	52	2730	3	600	600	600
2	DE616	Leghorn	52	3050	3	52	7	148
2	DE632	Leghorn	52	3020	1	236	234	254
2	DE657	Leghorn	52	2450	2	106	6	126
2	DE659	Leghorn	52	2400	1	7	6	371
2	DE697	Leghorn	52	2670	1	117	6	136
2	Blau-Gelb	LSL	52	1802	1	26	25	27
2	Gelb	LSL	52	1606	3	600	600	600
2	Gelb-Weiß	LSL	52	1767	2	47	47	48
2	Rosa	LSL	52	1930	1	220	217	241
2	Rosa-Grün	LSL	52	1693	1	35	14	36
2	Schwarz-Rot	LSL	52	1790	1	114	113	115
2	CK593	Marans	52	2410	1	69	69	86
2	CK598	Marans	52	2160	2	254	24	272
2	CK599	Marans	104	2110	1	600	600	600
2	FK904	Marans	52	2182	1	600	600	600
2	FK906	Marans	52	2115	1	19	18	38
2	BS459	Ohiki	52	657	3	105	78	330
2	BS959	Ohiki	52	575	1	5	7	81
2	EL772	Ohiki	104	606	1	70	67	115
2	EL777	Ohiki	54	538	10	103	103	104
2	EN617	Ohiki	52	593	2	18	18	19
2	EN621	Ohiki	52	676	1	196	195	197
2	EN627	Ohiki	52	631	1	214	214	214
2	ET428	Ohiki	53	661	12	22	22	23
2	FU848	Ohiki	52	520	1	53	3	74
2	5668	Poland	104	1523	1	600	600	600
2	5673	Poland	104	1760	1	55	3	73
2	BZ85	Poland	208	2237	1	600	600	600
2	CG556	Poland	208	2012	22	14	14	16
2	EU955	Poland	52	1641	4	165	158	167
2	EU956	Poland	52	1611	1	52	51	52
2	EU977	Poland	52	1433	5	600	600	600
2	FN517	Poland	52	1610	1	560	110	580
2	FN519	Poland	52	1360	1	263	263	282
2	FN561	Poland	52	1370	1	79	32	97
2	FN572	Poland	52	1450	1	142	100	159
2	GG74	Poland	52	1255	1	65	8	88
2	GK233	Poland	52	1382	1	124	94	169
2	AX328	Yokohama	52	1635	1	600	600	600
2	CG763	Yokohama	208	1702	1	13	13	14
2	CG765	Yokohama	208	1759	1	13	12	24
2	CY349	Yokohama	52	1164	1	275	275	276
2	FL581	Yokohama	260	1784	2	28	27	29
3	AA756	Bantam Silkie	104	489	1	133	133	134
3	AR597	Bantam Silkie	52	563	1	32	30	33
3	BN295	Bantam Silkie	52	472	1	600	600	600
3	BS457	Bantam Silkie	52	495	1	124	124	143
3	U149	Bantam Silkie	52	689	1	12	112	113
3	U158	Bantam Silkie	52	569	1		371	372
3	U165	Bantam Silkie	52	547	1	62	61	62
3	AZ165	Bergische Long Crower	208	2931	1	26	34	35
3	EF708	Bergische Long Crower	157	2223	2	600	600	600
3	EF715	Bergische Long Crower	156	1830	1	600	600	600
3	EF716	Bergische Long Crower	156	1867	1	369	368	371
3	GS865	Bergische Long Crower	157	2042	7	258	258	260
3	U591	Bergische Long Crower	52	1952	1	600	600	600
3	U601	Bergische Long Crower	52	2050	1	600	600	600
3	U602	Bergische Long Crower	52	1964	1	600	600	600
3	U603	Bergische Long Crower	52	1809	1	235	108	254
3	AR175	Bergische Schlotterkämme	52	1821	3	277	70	297
3	AR178	Bergische Schlotterkämme	52	1874	2	600	600	600
3	AR180	Bergische Schlotterkämme	52	2094	1	600	600	600
3	AS765	Bergische Schlotterkämme	52	2144	1	361	41	382
3	AS773	Bergische Schlotterkämme	52	1897	1	154	153	173
3	5709	Breda	52	1730	1	302	302	304
3	8011	Breda	104	2135	1	600	600	600
3	8830	Breda	52	1889	1	12	12	13
3	13340	Breda	52	1645	1	393	393	395
3	FK911	Breda	52	1496	4	7	2	30
3	H6075	Breda	52	1825	1	600	600	600
3	BW261	Cobb 500	52	5353	1	600	600	600
3	BW262	Cobb 500	52	5434	1	600	600	600
3	BW263	Cobb 500	52	5797	1	600	600	600
3	BW264	Cobb 500	52	5225	1	600	600	600
3	BW269	Cobb 500	52	5754	1	600	600	600
3	AC34	Cochin	52	2511	1	600	600	600
3	AC36	Cochin	52	2541	1	40		42
3	AC39	Cochin	52	2404	1	176	175	178
3	AL772	Cochin	104	2670	1	145	145	163
3	AL774	Cochin	104	3206	1	19	153	169
3	AL778	Cochin	104	2745	1	83	83	130
3	F499	Cochin	104	2829	1	493	493	495
3	K315	Cochin	52	2716	1	313	367	385
3	K316	Cochin	52	2678	1	244	28	262
3	K318	Cochin	52	2490	2	21	21	37
3	K321	Cochin	52	2505	2	216	307	324
3	FU972	East Frisian Gull	52	1887	1	231	231	255
3	FU977	East Frisian Gull	52	2028	1	302	301	320
3	FU979	East Frisian Gull	52	1756	1	600	600	600
3	FU982	East Frisian Gull	52	1794	1	231	233	251
3	FU990	East Frisian Gull	52	1865	2	59	193	245
3	FU998	East Frisian Gull	52	1965	1	462	134	483
3	FN503	German Creeper	52	1570	1	600	600	600
3	FN505	German Creeper	52	1677	1	600	600	600
3	FN510	German Creeper	52	1731	1			498
3	FN512	German Creeper	52	1654	1	600	600	600
3	GG71	German Creeper	52	1527	1	600	600	600
3	GG72	German Creeper	52	1573	1	600	600	600
3	GG75	German Creeper	52	1612	1	497	346	589
3	GG77	German Creeper	52	1845	1	600	600	600
3	GG78	German Creeper	52	1782	1	134	134	153
3	GG79	German Creeper	52	1566	1	541	217	561
3	BS369	Japanese bantam	52	710	1	51	35	317
3	BS370	Japanese bantam	52	705	1	131	120	334
3	BS947	Japanese bantam	52	688	1	196	42	425
3	BS953	Japanese bantam	52	681	1	600	600	600
3	BS954	Japanese bantam	52	569	1	54	52	76
3	KG921	Japanese bantam	104	582	1	9	4	27
3	KG923	Japanese bantam	52	584	3	145	57	454
3	KG926	Japanese bantam	52	655	1	104	105	119
3	KG931	Japanese bantam	52	530	1	600	600	600
3	KG942	Japanese bantam	52	618	1	90	101	120
3	KG949	Japanese bantam	52	648	1	600	600	600
3	KG959	Japanese bantam	52	703	1	600	600	600
3	KG961	Japanese bantam	52	654	1	600	600	600
3	KG965	Japanese bantam	104	664	1	125	30	140
3	DE605	Leghorn	52	2730	2	39	6	58
3	DE616	Leghorn	52	3050	1	5	5	234
3	DE632	Leghorn	52	3020	1	18	8	79
3	DE657	Leghorn	52	2450	3	33	5	52
3	DE659	Leghorn	52	2400	1	30	4	168
3	DE697	Leghorn	52	2670	1	235	9	253
3	Blau-Gelb	LSL	52	1802	1	79	78	80
3	Gelb	LSL	52	1606	1	41	35	42
3	Gelb-Weiß	LSL	52	1767	1	120	111	122
3	Rosa	LSL	52	1930	1	48	30	48
3	Rosa-Grün	LSL	52	1693	1	55	15	56
3	Schwarz-Rot	LSL	52	1790	1	59	41	60
3	CK593	Marans	52	2410	1	76	76	93
3	CK598	Marans	52	2160	1	32	31	59
3	CK599	Marans	104	2110	1	401	401	423
3	FK904	Marans	52	2182	1	301	241	318
3	FK906	Marans	52	2115	2	7	6	25
3	BS459	Ohiki	52	657	1	34	34	164
3	BS959	Ohiki	52	575	2	4	13	31
3	EL772	Ohiki	104	606	1	32	30	47
3	EL777	Ohiki	54	538	38	167		168
3	EN617	Ohiki	52	593	2	191	191	191
3	EN621	Ohiki	52	676	3	30	29	30
3	EN627	Ohiki	52	631	3	387	387	389
3	ET428	Ohiki	53	661	24	12	12	13
3	FU848	Ohiki	52	520	3	28	4	47
3	5668	Poland	104	1523	1	600	600	600
3	5673	Poland	104	1760	1	114	114	185
3	BZ85	Poland	208	2237	2	600	600	600
3	CG556	Poland	210	2012	15	287	286	290
3	EU955	Poland	52	1641	2	193	193	195
3	EU956	Poland	52	1611	1	428	419	430
3	EU977	Poland	53	1433	17	11		12
3	FN517	Poland	52	1610	1	400	400	417
3	FN519	Poland	52	1360	2	600	600	600
3	FN561	Poland	52	1370	1	68	68	86
3	FN572	Poland	52	1450	1	6	5	358
3	GG74	Poland	52	1255	1	45	84	295
3	GK233	Poland	52	1382	1	216	215	235
3	AX328	Yokohama	52	1635	1	336	336	337
3	CG763	Yokohama	208	1702	1	600	600	600
3	CG765	Yokohama	208	1759	2	13	11	15
3	CY349	Yokohama	52	1164	1	190	190	191
3	FL581	Yokohama	260	1784	1	325	325	326
